# Supplementary material for: Scoping Review of Outdoor and Land-Based Prevention Programs for Indigenous Youth in the United States and Canada
Source: Int J Environ Res Public Health. 2025 Jan 28;22(2):183. doi: 10.3390/ijerph22020183 (PMC11855302; doi:10.3390/ijerph22020183)
Supplement: Supplementary file 1 [file ijerph-22-00183-s001.zip]

Archive with 1 entries (1 files):
- ijerph-3359382-supplementary.pdf
